# Supplementary material for: Design of gas control lane of 9# coal seam in Wuhushan Mine based on layer layout optimization
Source: Sci Rep. 2024 Oct 26;14:25520. doi: 10.1038/s41598-024-77020-6 (PMC11514041; doi:10.1038/s41598-024-77020-6)
Supplement: Supplementary file 1 — Supplementary Information. [file 41598_2024_77020_MOESM1_ESM.xlsx]

## Sheet: Sheet1
The relationship between the layout layer and the gas concentration in the upper corner							The relationship between the layout layer and the gas concentration in the return airway							The relationship between the layout layer and the gas concentration in the roadway
a	15m	20m	25m	30m			a	15m	20m	25m	30m			a	15m	20m	25m	30m
10m	0.23	0.28	0.39	0.7			10m	0.19	0.22	0.3	0.47			10m	20.31	21.88	19.09	18.22
20m	0.28	0.35	0.47	0.8			20m	0.21	0.26	0.34	0.53			20m	21.74	23.65	20.02	18.71
30m	0.47	0.53	0.77	1.1			30m	0.37	0.48	0.6	0.82			30m	14.95	16.41	13.7	13.26
b	10m	20m	30m				b	10m	20m	30m				b	10m	20m	30m
15m	0.23	0.28	0.47				15m	0.19	0.21	0.37				15m	20.31	21.74	14.95
20m	0.28	0.35	0.53				20m	0.22	0.26	0.48				20m	21.88	23.65	16.41
25m	0.39	0.47	0.77				25m	0.3	0.34	0.6				25m	19.09	20.02	13.65
30m	0.7	0.8	1.1				30m	0.47	0.53	0.82				30m	18.22	18.71	13.34
Relationship between layer layout and gas extraction purity							On site measured data
								high level suction roadway	Return airway	upper corner
a	15m	20m	25m	30m			1	15.92	5.76	0.77
10m	32.9	35.44	30.92	29.51			2	18.14	6.09	0.74
20m	35.22	38.32	32.43	30.32			3	17.71	4.02	0.7
30m	24.21	26.59	22.19	21.48			4	20.41	4.35	0.62
							5	23.35	4.15	0.62
b	10m	20m	30m				6	22.53	3.29	0.54
15m	32.9	35.22	24.21				7	26.87	4	0.53
20m	35.44	38.32	26.59				8	26.04	3.4	0.5
25m	30.92	32.43	22.19				9	25.44	3.46	0.45
30m	29.51	30.32	21.48				10	25.66	3.79	0.52
							11	27.42	3.89	0.55
							12	25	3.76	0.56
							13	22.53	3	0.62
							14	26.54	2.88	0.53
							15	24.89	2.87	0.52
							16	25.99	3.53	0.55
							17	26.32	2.82	0.49
							18	26.7	2.88	0.49
							19	24.95	2.87	0.47
							20	25.82	2.86	0.39
							21	27.91	2.95	0.44
							22	23.62	3.7	0.47
							23	22.31	3.61	0.51
							24	24.95	1.61	0.38
							25	23.25	2.71	0.42
							26	22.69	2.42	0.41
							27	24.61	2.69	0.46
							28	24.51	1.93	0.42
							29	23.3	2.49	0.39
							30	23.3	2.49	0.39
